# Supplementary material for: Interleukin-1 Beta rs16944 and rs1143634 and Interleukin-6 Receptor rs12083537 Single Nucleotide Polymorphisms as Potential Predictors of COVID-19 Severity
Source: Pathogens. 2024 Oct 21;13(10):915. doi: 10.3390/pathogens13100915 (PMC11510688; doi:10.3390/pathogens13100915)
Supplement: Supplementary file 1 [file pathogens-13-00915-s001.zip]

Archive with 1 entries (1 files):
- pathogens-3197503-supplementary.pdf
